# Supplementary material for: Association between Vitamin B and Obesity in Middle-Aged and Older Chinese Adults
Source: Nutrients. 2023 Jan 17;15(3):483. doi: 10.3390/nu15030483 (PMC9921635; doi:10.3390/nu15030483)
Supplement: Supplementary file 1 [file nutrients-15-00483-s001.zip]

Archive with 1 entries (1 files):
- nutrients-2101173-supplementary.pdf
